# Supplementary material for: LC-MS/MS-Based Site-Specific N-Glycosylation Analysis of VEGFR-IgG Fusion Protein for Sialylation Assessment Across IEF Fractions
Source: Molecules. 2024 Nov 15;29(22):5393. doi: 10.3390/molecules29225393 (PMC11596798; doi:10.3390/molecules29225393)
Supplement: Supplementary file 1 [file molecules-29-05393-s001.zip]

Archive with 1 entries (1 files):
- molecules-3279991-supplementary.xlsx
