# Supplementary material for: LC-MS/MS-Based Site-Specific N-Glycosylation Analysis of VEGFR-IgG Fusion Protein for Sialylation Assessment Across IEF Fractions
Source: Molecules. 2024 Nov 15;29(22):5393. doi: 10.3390/molecules29225393 (PMC11596798; doi:10.3390/molecules29225393)
Supplement: Supplementary file 1 [file molecules-29-05393-s001.zip › molecules-3279991-supplementary.xlsx]

## Sheet: Supplementary Table S1
Supplementary Table S1. List of N-glycopeptides identified in the Main sample, along with their normalized peak areas and N-glycan types.
N-glycopeptides	Main_01	Main_02	Main_03	Average	SD	CV%	Types
KNSTFVR_5_4_0_2_0	58625	74574.2	69700.5	67633.2	6673.31	9.8669	VEGFR-2 - C/H-S
KGFIISNATYK_5_4_1_1_0	35122.8	29683.6	39438.7	34748.4	3991.31	11.4863	VEGFR-1 - C/H-FS
EEQYNSTYR_5_4_1_1_0	1951.11	2207	3014.53	2390.88	453.191	18.955	IgG - C/H-FS
LVLNCTAR_4_4_0_1_0	56007.1	68579.8	81485.8	68690.9	10401.9	15.1431	VEGFR-2 - C/H-S
LVLNCTAR_4_3_1_1_0	3732.81	6462.58	6813.76	5669.72	1377.08	24.2884	VEGFR-2 - C/H-FS
VTSPNITVTLK_5_4_1_1_0	41126.9	34463.6	26564.5	34051.7	5952.21	17.4799	VEGFR-1 - C/H-FS
LVLNCTAR_5_3_0_1_0	66634.5	57608.1	77895.4	67379.3	8298.97	12.3168	VEGFR-2 - C/H-S
LVLNCTAR_3_2_0_0_0	1913.74	2542.61	3217.04	2557.8	532.178	20.8061	VEGFR-2 - Core
LVLNCTAR_6_3_0_0_0	3737.68	4287.8	4375.55	4133.67	282.297	6.82919	VEGFR-2 - HM
LVLNCTAR_4_4_1_0_0	1878.87	2032.52	3036.76	2316.05	513.464	22.1698	VEGFR-2 - C/H-F
NSTFVR_5_4_1_2_0	8822.37	14975.2	13925	12574.2	2687.36	21.372	VEGFR-2 - C/H-FS
VTSPNITVTLK_6_5_1_1_0	2840.37	2556.14	4804.08	3400.2	999.455	29.394	VEGFR-1 - C/H-FS
LVLNCTAR_6_3_0_1_0	31450.3	36799	32911.1	33720.1	2257.27	6.69414	VEGFR-2 - C/H-S
LVLNCTAR_5_4_1_0_0	5442.43	4804.49	5281.13	5176.01	270.838	5.23257	VEGFR-2 - C/H-F
LVLNCTAR_6_2_0_0_0	7669.42	7425.73	9958.55	8351.23	1140.89	13.6613	VEGFR-2 - HM
EEQYNSTYR_3_3_1_0_0	4683.03	4706.11	4564.11	4651.08	62.2172	1.33769	IgG - C/H-F
LVLNCTAR_5_4_1_1_0	33702.9	35758.5	32965.8	34142.4	1181.73	3.46118	VEGFR-2 - C/H-FS
EEQYNSTYR_4_3_1_1_0	1040.89	1328.29	1863.39	1410.86	340.825	24.1573	IgG - C/H-FS
EEQYNSTYR_6_3_1_0_0	252.008	179.012	148.256	193.092	43.5109	22.5338	IgG - C/H-F
VTSPNITVTLK_4_4_1_0_0	5764.57	5793.2	3689.2	5082.32	985.156	19.384	VEGFR-1 - C/H-F
KNSTFVR_6_5_0_3_0	1479.85	1760.26	2094.16	1778.09	251.109	14.1224	VEGFR-2 - C/H-S
LVLNCTAR_4_4_0_0_0	6307.54	6309.74	9763.09	7460.12	1628.44	21.8286	VEGFR-2 - C/H
LVLNCTAR_4_4_1_1_0	22650.9	12143	13583.2	16125.7	4651.31	28.8441	VEGFR-2 - C/H-FS
LVLNCTAR_5_4_1_2_0	20848.4	24830.4	26450.5	24043.1	2353.84	9.79007	VEGFR-2 - C/H-FS
NSTFVR_5_4_0_2_0	49233.3	34517.1	49860	44536.8	7089.59	15.9185	VEGFR-2 - C/H-S
NSTFVR_4_3_0_1_0	2140.11	1780.62	2076.66	1999.13	156.666	7.83669	VEGFR-2 - C/H-S
EEQYNSTYR_4_4_1_0_0	23260.4	28168	21304.1	24244.2	2887.23	11.909	IgG - C/H-F
EEQYNSTYR_5_3_1_1_0	968.981	990.257	1313.85	1091.03	157.798	14.4632	IgG - C/H-FS
LVLNCTAR_8_2_0_0_0	205.388	242.533	372.41	273.444	71.6043	26.1861	VEGFR-2 - HM
LVLNCTAR_5_2_0_0_0	158774	143296	153419	151830	6418.06	4.22714	VEGFR-2 - C/H
LVLNCTAR_4_3_0_1_0	28929.3	25591.7	38389	30970	5420.1	17.5011	VEGFR-2 - C/H-S
EEQYNSTYR_4_4_1_1_0	1144.61	1284.78	1413.24	1280.87	109.702	8.56463	IgG - C/H-FS
LVLNCTAR_5_3_1_1_0	6785.21	9796.97	7976.19	8186.12	1238.47	15.129	VEGFR-2 - C/H-FS
VTSPNITVTLK_5_4_1_0_0	8060.86	9843.35	15929.5	11277.9	3368.71	29.87	VEGFR-1 - C/H-F
KNSTFVR_6_5_0_2_0	181.879	385.262	326.804	297.982	85.4953	28.6914	VEGFR-2 - C/H-S
VTSPNITVTLK_5_4_1_2_0	8556.87	9747.92	13296.4	10533.7	2013.12	19.1112	VEGFR-1 - C/H-FS
LVLNCTAR_4_2_0_0_0	848.322	1111.16	1095.23	1018.24	120.324	11.8169	VEGFR-2 - HM
LVLNCTAR_5_4_0_2_0	52797.7	41121.1	50866	48261.6	5110.3	10.5887	VEGFR-2 - C/H-S
KNSTFVR_5_4_1_2_0	24477.6	26528.5	31317.6	27441.3	2866.04	10.4443	VEGFR-2 - C/H-FS
LVLNCTAR_5_4_0_1_0	73460.9	80364.7	91579.6	81801.8	7466.39	9.12742	VEGFR-2 - C/H-S
EEQYNSTYR_4_4_0_0_0	2108.96	1868.5	1896.51	1957.99	107.365	5.48342	IgG - C/H
LVLNCTAR_3_3_0_0_0	2270.63	2173.21	2332.07	2258.64	65.4076	2.89589	VEGFR-2 - C/H
LVLNCTAR_7_2_0_0_0	16324	16170.3	17102.3	16532.2	407.985	2.46782	VEGFR-2 - HM

## Sheet: Supplementary Table S2
Supplementary Table S2. List of N-glycopeptides identified in the Basic sample, along with their normalized peak areas and N-glycan types.
N-glycopeptides	Basic_01	Basic_02	Basic_03	Average	SD	CV%	Types
LVLNCTAR_5_4_0_0_0	37134.5	53798	61590.4	50841	10200.7	20.0639	VEGFR-2 - C/H
KGFIISNATYK_5_4_1_1_0	28409.1	24497.6	24729.3	25878.7	1791.79	6.9238	VEGFR-1 - C/H-FS
EEQYNSTYR_5_4_1_1_0	1987.56	3130.57	4266.75	3128.29	930.476	29.7439	IgG - C/H-FS
LVLNCTAR_4_4_0_1_0	40118.6	24866.7	38367.6	34451	6814.69	19.7808	VEGFR-2 - C/H-S
VTSPNITVTLK_5_4_1_0_1	2322.55	2893	2697.38	2637.65	236.685	8.97333	VEGFR-1 - C/H-F
NSTFVR_4_4_0_1_0	2468.33	2986.12	2617.3	2690.58	217.646	8.08919	VEGFR-2 - C/H-S
KNSTFVR_5_4_1_1_0	24273.7	22845.3	28727.8	25282.3	2505.2	9.90892	VEGFR-2 - C/H-FS
LVLNCTAR_5_3_1_0_0	699.059	734.987	1155.27	863.105	207.111	23.996	VEGFR-2 - C/H-F
LVLNCTAR_5_3_0_1_0	24834.6	25482.5	28283.3	26200.2	1496.59	5.71213	VEGFR-2 - C/H-S
LVLNCTAR_4_3_1_0_0	559.161	610.6	856.101	675.287	129.568	19.1871	VEGFR-2 - C/H-F
LVLNCTAR_3_2_0_0_0	2349.65	2099.45	2265.1	2238.07	103.916	4.64313	VEGFR-2 - Core
LVLNCTAR_6_3_0_0_0	3995.38	4548.14	5588.31	4710.61	660.381	14.019	VEGFR-2 - HM
LVLNCTAR_4_4_1_0_0	3560.3	3177.43	4101.92	3613.22	379.271	10.4968	VEGFR-2 - C/H-F
NSTFVR_5_4_1_0_0	8235.29	6957.96	8179.57	7790.94	589.443	7.56575	VEGFR-2 - C/H-F
VTSPNITVTLK_6_5_1_1_0	10220.7	10580.2	10368.3	10389.7	147.565	1.4203	VEGFR-1 - C/H-FS
NSTFVR_4_3_0_0_0	1051.55	821.471	898.127	923.715	95.6556	10.3555	VEGFR-2 - C/H
LVLNCTAR_6_3_0_1_0	15955.7	16615.1	13787.8	15452.8	1207.75	7.81573	VEGFR-2 - C/H-S
NSTFVR_4_2_0_0_0	631.528	471.65	619.261	574.146	72.6488	12.6534	VEGFR-2 - HM
LVLNCTAR_5_4_1_0_0	12007.6	11301.5	12380.3	11896.5	447.346	3.76033	VEGFR-2 - C/H-F
LVLNCTAR_6_2_0_0_0	796.293	896.111	990.382	894.262	79.2471	8.86174	VEGFR-2 - HM
NSTFVR_5_4_1_1_0	5915.16	10968.6	12815.3	9899.68	2916.61	29.4617	VEGFR-2 - C/H-FS
EEQYNSTYR_3_3_1_0_0	5781.46	5471.32	7952.23	6401.67	1103.7	17.2408	IgG - C/H-F
LVLNCTAR_5_4_1_1_0	35017.4	38736.7	28797.6	34183.9	4100.19	11.9945	VEGFR-2 - C/H-FS
NSTFVR_5_3_0_1_0	1045.48	1165.69	1002.06	1071.08	69.2106	6.46177	VEGFR-2 - C/H-S
VTSPNITVTLK_4_4_1_0_0	8142.85	7125.33	5485.92	6918.03	1094.54	15.8216	VEGFR-1 - C/H-F
TKPREEQYNSTYR_4_4_1_0_0	1016.67	944.919	1064.16	1008.58	49.0135	4.85965	IgG - C/H-F
LVLNCTAR_4_4_0_0_0	10462.3	12707.3	18997.3	14055.6	3612.48	25.7013	VEGFR-2 - C/H
NSTFVR_5_4_0_2_0	44373.4	40773.6	23834.6	36327.2	8955.05	24.6511	VEGFR-2 - C/H-S
LVLNCTAR_4_4_1_1_0	9613.53	9562.63	7759.06	8978.41	862.457	9.6059	VEGFR-2 - C/H-FS
LVLNCTAR_5_4_1_2_0	10227	10268.3	9673.26	10056.2	271.297	2.69781	VEGFR-2 - C/H-FS
NSTFVR_4_4_1_0_0	468.923	409.96	611.626	496.836	84.6625	17.0403	VEGFR-2 - C/H-F
NSTFVR_4_4_1_1_0	387.09	361.297	475.33	407.906	48.8255	11.9698	VEGFR-2 - C/H-FS
EEQYNSTYR_4_4_1_0_0	33009.3	29973	50924.4	37968.9	9244.39	24.3473	IgG - C/H-F
LVLNCTAR_5_2_0_0_0	55990.3	54259.2	71795.2	60681.6	7890.25	13.0027	VEGFR-2 - C/H
LVLNCTAR_4_3_0_1_0	14955.5	13494.5	14628.8	14359.6	626.068	4.35993	VEGFR-2 - C/H-S
LVLNCTAR_4_3_0_0_0	4214.46	3976.13	5060.09	4416.89	465.1	10.53	VEGFR-2 - C/H
LVLNCTAR_5_3_1_1_0	3266.09	2609.7	3381.47	3085.75	339.9	11.0151	VEGFR-2 - C/H-FS
LVLNCTAR_5_4_0_2_0	21798.8	26531.2	33430.2	27253.4	4775.9	17.5241	VEGFR-2 - C/H-S
NSTFVR_5_4_0_1_0	40771.9	33794.7	21221.2	31929.3	8089.81	25.3367	VEGFR-2 - C/H-S
LVLNCTAR_5_4_0_0_1	11699.5	14470.9	13023.1	13064.5	1131.77	8.66293	VEGFR-2 - C/H-S
VTSPNITVTLK_5_4_1_2_0	21047.2	18795.2	18005.7	19282.7	1288.64	6.68289	VEGFR-1 - C/H-FS
NSTFVR_5_4_0_0_0	35404.9	34202.6	28299.6	32635.7	3105.13	9.5145	VEGFR-2 - C/H
EEQYNSTYR_4_3_1_0_0	1844.23	1766.99	3301.56	2304.26	705.903	30.6346	IgG - C/H-F
EEQYNSTYR_8_2_0_0_0	525.143	393.747	421.965	446.952	56.4774	12.6361	IgG - HM
LVLNCTAR_7_2_0_0_0	1783.2	1529.63	2025.47	1779.43	202.444	11.3769	VEGFR-2 - HM
KNSTFVR_6_5_0_2_0	708.658	793.601	886.514	796.258	72.6338	9.12189	VEGFR-2 - C/H-S
LVLNCTAR_5_4_0_1_0	90101.3	88627.5	87225.1	88651.3	1174.33	1.32466	VEGFR-2 - C/H-S

## Sheet: Supplementary Table S3
Supplementary Table S3. List of N-glycopeptides identified in the Acidic sample, along with their normalized peak areas and N-glycan types.
N-glycopeptides	Acidic_01	Acidic_02	Acidic_03	Average	SD	CV%	Types
LVLNCTAR_5_4_0_0_0	9087.15	9866.83	8786.15	9246.71	455.385	4.92483	VEGFR-2 - C/H
LVLNCTAR_4_4_0_1_0	37545.7	27281.7	25325.4	30050.9	5359.47	17.8346	VEGFR-2 - C/H-S
NSTFVR_4_4_0_1_0	2866.77	3003.55	2149.54	2673.28	374.531	14.0102	VEGFR-2 - C/H-S
VTSPNITVTLK_5_4_1_1_0	32406.9	17497.6	20302.1	23402.2	6469.39	27.6444	VEGFR-1 - C/H-FS
LVLNCTAR_5_3_0_1_0	36690.1	35602.6	38010.2	36767.6	984.399	2.67735	VEGFR-2 - C/H-S
LVLNCTAR_3_2_0_0_0	3802.07	3226.39	2619.05	3215.84	483.027	15.0202	VEGFR-2 - Core
LVLNCTAR_6_3_0_0_0	2395.62	2365.94	2407.88	2389.81	17.6106	0.736903	VEGFR-2 - HM
LVLNCTAR_4_4_1_0_0	1697.2	2163.08	2025.62	1961.97	195.449	9.96187	VEGFR-2 - C/H-F
NSTFVR_5_4_1_2_0	20764.6	21032.7	11616.5	17804.6	4376.99	24.5835	VEGFR-2 - C/H-FS
NSTFVR_6_3_0_1_0	2542.24	3188.99	2153.26	2628.16	427.176	16.2538	VEGFR-2 - C/H-S
NSTFVR_4_3_0_0_0	576.63	653.122	486.793	572.182	67.9763	11.8802	VEGFR-2 - C/H
LVLNCTAR_6_3_0_1_0	29158.6	26998.7	16399.6	24185.6	5575.69	23.0537	VEGFR-2 - C/H-S
KNSTFVR_4_4_0_1_0	1303.56	2529.46	1796.34	1876.45	503.669	26.8416	VEGFR-2 - C/H-S
LVLNCTAR_5_4_1_0_0	3750.17	3334.68	2491.64	3192.16	523.583	16.4021	VEGFR-2 - C/H-F
LVLNCTAR_6_2_0_0_0	5424.42	6183.36	5752	5786.59	310.799	5.37102	VEGFR-2 - HM
NSTFVR_5_4_1_1_0	5793.36	9824.92	8683.47	8100.58	1696.7	20.9454	VEGFR-2 - C/H-FS
LVLNCTAR_5_4_1_1_0	35806.6	34763.3	29437.1	33335.7	2789.43	8.3677	VEGFR-2 - C/H-FS
EEQYNSTYR_4_3_1_1_0	616.784	706.038	578.554	633.792	53.4166	8.42809	IgG - C/H-FS
NSTFVR_5_3_0_1_0	1573.83	2570.83	1778.44	1974.36	429.955	21.7769	VEGFR-2 - C/H-S
VTSPNITVTLK_4_4_1_0_0	3250.03	5394.35	6830.95	5158.44	1471.39	28.5239	VEGFR-1 - C/H-F
LVLNCTAR_4_4_0_0_0	3819.41	4690.69	5502.37	4670.82	687.213	14.7129	VEGFR-2 - C/H
LVLNCTAR_4_4_1_1_0	10792.9	6948.39	10968.4	9569.9	1855.07	19.3845	VEGFR-2 - C/H-FS
LVLNCTAR_5_4_1_2_0	18642.2	11335.7	15106	15028	2983.36	19.852	VEGFR-2 - C/H-FS
NSTFVR_5_4_0_2_0	53399.2	30877.6	56839.4	47038.7	11513.6	24.477	VEGFR-2 - C/H-S
NSTFVR_4_3_0_1_0	1765.9	2253.94	1903.48	1974.44	205.462	10.4061	VEGFR-2 - C/H-S
NSTFVR_4_4_1_1_0	526.708	514.476	456.026	499.07	30.8436	6.18022	VEGFR-2 - C/H-FS
LVLNCTAR_8_2_0_0_0	524.317	431.827	308.453	421.532	88.4263	20.9774	VEGFR-2 - HM
LVLNCTAR_4_3_0_1_0	18042.9	19083.1	16527.9	17884.6	1049.17	5.86633	VEGFR-2 - C/H-S
LVLNCTAR_4_3_0_0_0	3681.4	4782.3	3900.16	4121.29	475.863	11.5465	VEGFR-2 - C/H
LVLNCTAR_5_4_0_2_0	37504.2	39757.5	35074.7	37445.5	1912.19	5.1066	VEGFR-2 - C/H-S
LVLNCTAR_5_3_1_1_0	5090.51	6152.84	5977.49	5740.28	465.001	8.10067	VEGFR-2 - C/H-FS
EEQYNSTYR_5_4_1_0_0	19426.7	15665.6	17284.9	17459.1	1540.37	8.82274	IgG - C/H-F
NSTFVR_5_3_1_1_0	247.005	226.208	152.939	208.717	40.3446	19.3298	VEGFR-2 - C/H-FS
NSTFVR_5_4_0_1_0	28096	34764	26235.5	29698.5	3661.51	12.3289	VEGFR-2 - C/H-S
VTSPNITVTLK_5_4_1_2_0	24255.4	17591.5	27812.3	23219.7	4236.43	18.2449	VEGFR-1 - C/H-FS
VTSPNITVTLK_5_4_1_0_0	5690.17	6554.89	6357.55	6200.87	369.997	5.96685	VEGFR-1 - C/H-F
LVLNCTAR_7_2_0_0_0	11415	11537.3	11103.5	11351.9	182.636	1.60886	VEGFR-2 - HM
LVLNCTAR_5_4_0_1_0	78867.4	38367.2	77423.6	64886	18761	28.9137	VEGFR-2 - C/H-S
VTSPNITVTLK_4_4_1_1_0	5540.41	4252.56	5244.28	5012.42	550.734	10.9874	VEGFR-1 - C/H-FS
